# Supplementary material for: Arbovirus vectors of epidemiological concern in the Americas: A scoping review of entomological studies on Zika, dengue and chikungunya virus vectors
Source: PLoS One. 2020 Feb 6;15(2):e0220753. doi: 10.1371/journal.pone.0220753 (PMC7004335; doi:10.1371/journal.pone.0220753)
Supplement: S1 Table — Information on first author’s last name, year of publication, title, journal, review section, study design, and arbovirus and mosquito vector species of interest are given for each full-text article. (XLSX) [file pone.0220753.s001.xlsx]

## Sheet: Sheet1
Reference number	First author's last name	Year	Title	Journal	Section	Study design	Virus of interest	Vector species of interest
19	Bolling	2015	Insect-specific viruses detected in laboratory mosquito colonies and their potential implications for experiments evaluating arbovirus vector competence	Am J Trop Med Hyg	Vector Species Composition	Laboratory	Zika	Ae. aegypti and Ae. albopictus
20	Azar	2017	Differential Vector Competency ofAedes albopictusPopulations from the Americas for Zika Virus	Am J Trop Med Hyg	Vector Species Composition	Laboratory	Zika	Ae. albopictus
21	Costa-da-Silva	2017	Correction: Laboratory strains of Aedes aegypti are competent to Brazilian Zika virus	PloS One	Vector Species Composition	Laboratory	Zika	Ae. aegypti
22	Chouin-Carneiro	2016	Differential Susceptibilities of Aedes aegypti and Aedes albopictus from the Americas to Zika Virus	PLoS Negl Trop Dis	Vector Species Composition	Laboratory	Zika	Ae. aegypti and Ae. albopictus
23	Ciota	2017	Effects of Zika Virus Strain and Aedes Mosquito Species on Vector Competence	Emerg Infect Dis	Multiple	Laboratory	Zika	Ae. aegypti and Ae. albopictus
24	Huang	2017	Differential outcomes of Zika virus infection in Aedes aegypti orally challenged with infectious blood meals and infectious protein meals	PloS One	Multiple	Laboratory	Zika	Ae. aegypti
25	O'Donnell	2017	Potential of a Northern Population of Aedes vexans (Diptera: Culicidae) to Transmit Zika Virus	J Med Entomol	Vector Species Composition	Laboratory	Zika	Others
26	Roundy	2017	Variation in Aedes aegypti Mosquito Competence for Zika Virus Transmission	Emerg Infect Dis	Vector Species Composition	Laboratory	Zika	Ae. aegypti
27	Ruckert	2017	Impact of simultaneous exposure to arboviruses on infection and transmission by Aedes aegypti mosquitoes	Nat Commun	Multiple	Laboratory	Multiple	Ae. aegypti
28	Secundino	2017	Zika virus transmission to mouse ear by mosquito bite: a laboratory model that replicates the natural transmission process	Parasit Vectors	Vector Species Composition	Laboratory	Zika	Ae. aegypti
29	Weger-Lucarelli	2016	Vector Competence of American Mosquitoes for Three Strains of Zika Virus	PLoS Negl Trop Dis	Vector Species Composition	Laboratory	Zika	Others
30	Cevallos	2018	Zika and Chikungunya virus detection in naturally infected Aedes aegypti in Ecuador	Acta Trop	Multiple	Field	Multiple	Ae. aegypti
31	Ferreira-de-Brito	2016	First detection of natural infection of Aedes aegypti with Zika virus in Brazil and throughout South America	Mem Inst Oswaldo Cruz	Multiple	Field and Laboratory	Zika	Ae. aegypti, Ae. albopictus and Cx. quinquefasciatus
32	Ayllon	2017	Early Evidence for Zika Virus Circulation among Aedes aegypti Mosquitoes, Rio de Janeiro, Brazil	Emerg Infect Dis	Multiple	Field	Zika	Ae. aegypti and Ae. albopictus
33	Gendernalik	2017	AmericanAedes vexansMosquitoes are Competent Vectors of Zika Virus	Am J Trop Med Hyg	Vector Species Composition	Laboratory	Zika	Others
34	Evans	2017	Data-driven identification of potential Zika virus vectors	eLife	Vector Species Composition	Modelling	Zika	Others
35	Althouse	2016	Potential for Zika Virus to Establish a Sylvatic Transmission Cycle in the Americas	PLoS Negl Trop Dis	Vector Species Composition	Modelling	Zika	Others
36	Fernandes	2017	Culex quinquefasciatus from areas with the highest incidence of microcephaly associated with Zika virus infections in the Northeast Region of Brazil are refractory to the virus	Mem Inst Oswaldo Cruz	Vector Species Composition	Field and Laboratory	Zika	Cx. quinquefasciatus
37	Fernandes	2016	Culex quinquefasciatus from Rio de Janeiro Is Not Competent to Transmit the Local Zika Virus	PLoS Negl Trop Dis	Vector Species Composition	Laboratory	Zika	Cx. quinquefasciatus
38	Hart	2017	Zika Virus Vector Competency of Mosquitoes, Gulf Coast, United States	Emerg Infect Dis	Vector Species Composition	Laboratory	Zika	Others
39	Kenney	2017	Transmission Incompetence ofCulex quinquefasciatusandCulex pipiens pipiensfrom North America for Zika Virus	Am J Trop Med Hyg	Vector Species Composition	Laboratory	Zika	Cx. quinquefasciatus
40	Lourenco	2017	Epidemiological and ecological determinants of Zika virus transmission in an urban setting	eLife	Multiple	Modelling	Zika	Others
41	Dodson	2017	Vector competence of Anopheles and Culex mosquitoes for Zika virus	PeerJ	Vector Species Composition	Laboratory	Zika	Others
42	Aliota	2017	Zika virus replication in the mosquito Culex quinquefasciatus in Brazil	Emerg Microbes Infect	Vector Species Composition	Field and Laboratory	Zika	Ae. aegypti and Cx. quinquefasciatus
43	Guedes	2016	Culex pipiens and Aedes triseriatus Mosquito Susceptibility to Zika Virus	Emerg Infect Dis	Vector Species Composition	Laboratory	Zika	Others
44	Bara	2015	Effect of Larval Competition on Extrinsic Incubation Period and Vectorial Capacity of Aedes albopictus for Dengue Virus	PloS One	Multiple	Laboratory and Modelling	Dengue	Ae. albopictus
45	Buckner	2013	Vertical transmission of Key West dengue-1 virus by Aedes aegypti and Aedes albopictus (Diptera: Culicidae) mosquitoes from Florida	J Med Entomol	Multiple	Laboratory	Dengue	Ae. aegypti and Ae. albopictus
46	Nuckols	2015	Evaluation of Simultaneous Transmission of Chikungunya Virus and Dengue Virus Type 2 in Infected Aedes aegypti and Aedes albopictus (Diptera: Culicidae)	J Med Entomol	Multiple	Laboratory	Multiple	Ae. aegypti and Ae. albopictus
47	Xiao	2014	The effect of temperature on the extrinsic incubation period and infection rate of dengue virus serotype 2 infection in Aedes albopictus	Arch Virol	Multiple	Laboratory	Dengue	Ae. albopictus
48	Lourenco-de-Oliveira	2017	High risk for chikungunya virus to initiate an enzootic sylvatic cycle in the tropical Americas	PLoS Negl Trop Dis	Vector Species Composition	Laboratory	Dengue	Others
49	Hill	2014	Dynamics of midgut microflora and dengue virus impact on life history traits in Aedes aegypti	Acta Trop	Multiple	Laboratory	Dengue	Ae. aegypti
50	Muturi	2017	Superinfection interference between dengue-2 and dengue-4 viruses in Aedes aegypti mosquitoes	Trop Med Int Health TM IH	Multiple	Laboratory	Dengue	Ae. aegypti
51	Dos	2017	Dengue serotype circulation in natural populations of Aedes aegypti	Acta Trop	Vector Species Composition	Field and Laboratory	Dengue	Ae. aegypti and Ae. albopictus
52	Alto	2014	Susceptibility of Florida Aedes aegypti and Aedes albopictus to dengue viruses from Puerto Rico	J Vector Ecol J Soc Vector Ecol	Vector Species Composition	Field and Laboratory	Dengue	Ae. aegypti and Ae. albopictus
53	Gomez-Palacio	2017	Aedes albopictus (Skuse, 1894) infected with the American-Asian genotype of dengue type 2 virus in Medellin suggests its possible role as vector of dengue fever in Colombia	Biomed Rev Inst Nac Salud	Vector Species Composition	Field and Laboratory	Dengue	Ae. albopictus
54	Perez-Perez	2017	Virological surveillance of Aedes (Stegomyia) aegypti and Aedes (Stegomyia) albopictus as support for decision making for dengue control in Medellin	Biomed Rev Inst Nac Salud	Multiple	Field	Dengue	Ae. aegypti and Ae. albopictus
55	Goncalves	2014	Distinct variation in vector competence among nine field populations of Aedes aegypti from a Brazilian dengue-endemic risk city	Parasit Vectors	Vector Species Composition	Field and Laboratory	Dengue	Ae. aegypti
56	Serra	2016	Mayaro virus and dengue virus 1 and 4 natural infection in culicids from Cuiaba, state of Mato Grosso, Brazil	Mem Inst Oswaldo Cruz	Vector Species Composition	Field and Laboratory	Dengue	Others
57	Cruz	2015	Natural transovarial transmission of dengue virus 4 in Aedes aegypti from Cuiaba, State of Mato Grosso, Brazil	Rev Soc Bras Med Trop	Multiple	Field	Dengue	Ae. aegypti
58	da Costa	2017	Transovarial transmission of DENV in Aedes aegypti in the Amazon basin: a local model of xenomonitoring	Parasit Vectors	Multiple	Field	Dengue	Ae. aegypti
59	Dzul-Manzanilla	2015	Arbovirus Surveillance and First Report of Chikungunya Virus in Wild Populations of Aedes aegypti from Guerrero, Mexico	J Am Mosq Control Assoc	Multiple	Field	Multiple	Ae. aegypti
60	Espinosa	2014	Vertical transmission of dengue virus in Aedes aegypti collected in Puerto Iguazu, Misiones, Argentina	Rev Inst Med Trop Sao Paulo	Multiple	Field and Laboratory	Dengue	Ae. aegypti
61	Farraudiere	2017	First detection of dengue and chikungunya viruses in natural populations of Aedes aegypti in Martinique during the 2013 - 2015 concomitant outbreak	Rev Panam Salud Publica Pan Am J Public Health	Multiple	Field	Multiple	Ae. aegypti
62	Martinez	2014	Natural vertical transmission of dengue-1 virus in Aedes aegypti populations in Acapulco, Mexico	J Am Mosq Control Assoc	Multiple	Field	Dengue	Ae. aegypti
63	Adelman	2013	Cooler temperatures destabilize RNA interference and increase susceptibility of disease vector mosquitoes to viral infection	PLoS Negl Trop Dis	Multiple	Laboratory	Chikungunya	Ae. aegypti
64	Alto	2017	Transmission risk of two chikungunya lineages by invasive mosquito vectors from Florida and the Dominican Republic	PLoS Negl Trop Dis	Multiple	Laboratory	Chikungunya	Ae. aegypti and Ae. albopictus
65	Dong	2017	Chikungunya virus dissemination from the midgut of Aedes aegypti is associated with temporal basal lamina degradation during bloodmeal digestion	PLoS Negl Trop Dis	Vector Species Composition	Laboratory	Chikungunya	Ae. aegypti
66	Ledermann	2017	Minimum infectious dose for chikungunya virus in Aedes aegypti and Ae. albopictus mosquitoes	Rev Panam Salud Publica Pan Am J Public Health	Vector Species Composition	Laboratory	Chikungunya	Ae. aegypti and Ae. albopictus
67	Vega-Rua	2014	High level of vector competence of Aedes aegypti and Aedes albopictus from ten American countries as a crucial factor in the spread of Chikungunya virus	J Virol	Vector Species Composition	Laboratory	Chikungunya	Ae. aegypti and Ae. albopictus
68	Vega-Rua	2015	Chikungunya virus transmission potential by local Aedes mosquitoes in the Americas and Europe	PLoS Negl Trop Dis	Vector Species Composition	Laboratory	Chikungunya	Ae. aegypti and Ae. albopictus
69	Alto	2018	Diurnal Temperature Range and Chikungunya Virus Infection in Invasive Mosquito Vectors	J Med Entomol	Multiple	Laboratory	Chikungunya	Ae. aegypti and Ae. albopictus
70	Lourenco-de-Oliveira	2013	Aedes aegypti from temperate regions of South America are highly competent to transmit dengue virus	BMC Infect Dis	Vector Species Composition	Laboratory	Chikungunya	Ae. aegypti
71	Cigarroa-Toledo	2016	Chikungunya Virus in Febrile Humans and Aedes aegypti Mosquitoes, Yucatan, Mexico	Emerg Infect Dis	Multiple	Field	Multiple	Ae. aegypti
72	Diaz-Gonzalez	2015	First Report of Aedes aegypti Transmission of Chikungunya Virus in the Americas	Am J Trop Med Hyg	Multiple	Field	Chikungunya	Ae. aegypti
73	Mordecai	2017	Detecting the impact of temperature on transmission of Zika, dengue, and chikungunya using mechanistic models	PLoS Negl Trop Dis	Virus Transmission Dynamics	Modelling	Multiple	Ae. aegypti and Ae. albopictus
74	Kang	2017	Larval stress alters dengue virus susceptibility in Aedes aegypti (L.) adult females	Acta Trop	Virus Transmission Dynamics	Laboratory	Dengue	Ae. aegypti
75	Maciel-de-Freitas	2013	The influence of dengue virus serotype-2 infection on Aedes aegypti (Diptera: Culicidae) motivation and avidity to blood feed	PloS One	Virus Transmission Dynamics	Laboratory	Dengue	Ae. aegypti
76	Sylvestre	2013	Age-dependent effects of oral infection with dengue virus on Aedes aegypti (Diptera: Culicidae) feeding behavior, survival, oviposition success and fecundity	PloS One	Virus Transmission Dynamics	Laboratory	Dengue	Ae. aegypti
77	Cecilio	2015	Dengue virus detection in Aedes aegypti larvae from southeastern Brazil	J Vector Ecol J Soc Vector Ecol	Virus Transmission Dynamics	Field	Dengue	Others
78	Calderon-Arguedas	2015	Dengue viruses in Aedes albopictus Skuse from a pineapple plantation in Costa Rica	J Vector Ecol J Soc Vector Ecol	Virus Transmission Dynamics	Field	Dengue	Ae. albopictus
79	Perez-Castro	2016	Detection of all four dengue serotypes in Aedes aegypti female mosquitoes collected in a rural area in Colombia	Mem Inst Oswaldo Cruz	Virus Transmission Dynamics	Field	Dengue	Ae. aegypti
80	Buckner	2016	Larval Temperature-Food Effects on Adult Mosquito Infection and Vertical Transmission of Dengue-1 Virus	J Med Entomol	Virus Transmission Dynamics	Laboratory	Multiple	Ae. aegypti and Ae. albopictus
81	Thangamani	2016	Vertical Transmission of Zika Virus in Aedes aegypti Mosquitoes	Am J Trop Med Hyg	Virus Transmission Dynamics	Laboratory	Zika	Ae. aegypti and Ae. albopictus
82	Marini	2017	First outbreak of Zika virus in the continental United States: a modelling analysis	Euro Surveill Bull Eur Sur Mal Transm Eur Commun Dis Bull	Virus Transmission Dynamics	Modelling	Zika	Ae. aegypti
83	Majumder	2016	Utilizing Nontraditional Data Sources for Near Real-Time Estimation of Transmission Dynamics During the 2015-2016 Colombian Zika Virus Disease Outbreak	JMIR Public Health Surveill	Virus Transmission Dynamics	Modelling	Zika	None specifically
84	Villela	2017	Zika in Rio de Janeiro: Assessment of basic reproduction number and comparison with dengue outbreaks	Epidemiol Infect	Virus Transmission Dynamics	Modelling	Zika	Ae. aegypti
85	Ospina	2017	Stratifying the potential local transmission of Zika in municipalities of Antioquia, Colombia	Trop Med Int Health TM IH	Virus Transmission Dynamics	Modelling	Zika	Ae. aegypti
86	Rojas	2016	The epidemiology and transmissibility of Zika virus in Girardot and San Andres island, Colombia, September 2015 to January 2016	Euro Surveill	Virus Transmission Dynamics	Modelling	Zika	Ae. aegypti
87	Fitzgibbon	2017	An outbreak vector-host epidemic model with spatial structure: the 2015-2016 Zika outbreak in Rio De Janeiro	Theor Biol Med Model	Virus Transmission Dynamics	Modelling	Zika	Ae. aegypti
88	Reiner	2014	Socially structured human movement shapes dengue transmission despite the diffusive effect of mosquito dispersal	Epidemics	Virus Transmission Dynamics	Modelling	Dengue	Ae. aegypti
89	Siraj	2017	Temperature modulates dengue virus epidemic growth rates through its effects on reproduction numbers and generation intervals	PLoS Negl Trop Dis	Virus Transmission Dynamics	Modelling	Dengue	Ae. aegypti
90	Yang	2016	Fitting the Incidence Data from the City of Campinas, Brazil, Based on Dengue Transmission Modellings Considering Time-Dependent Entomological Parameters	PloS One	Virus Transmission Dynamics	Modelling	Dengue	Ae. aegypti
91	Yang	2017	The transovarial transmission in the dynamics of dengue infection: Epidemiological implications and thresholds	Math Biosci	Virus Transmission Dynamics	Modelling	Dengue	Ae. aegypti
92	Campbell	2015	Weather Regulates Location, Timing, and Intensity of Dengue Virus Transmission between Humans and Mosquitoes	PLoS Negl Trop Dis	Virus Transmission Dynamics	Modelling	Dengue	None specifically
93	Masud	2017	Optimal control problems of mosquito-borne disease subject to changes in feeding behavior of Aedes mosquitoes	Biosystems	Virus Transmission Dynamics	Modelling	Dengue	Ae. aegypti
94	Lee	2017	Early warning signal for dengue outbreaks and identification of high risk areas for dengue fever in Colombia using climate and non-climate datasets	BMC Infect Dis	Virus Transmission Dynamics	Modelling	Dengue	Ae. aegypti
95	Ernst	2017	Aedes aegypti (Diptera: Culicidae) Longevity and Differential Emergence of Dengue Fever in Two Cities in Sonora, Mexico	J Med Entomol	Virus Transmission Dynamics	Field and Modelling	Dengue	Ae. aegypti
96	Liu-Helmersson	2014	Vectorial capacity of Aedes aegypti: effects of temperature and implications for global dengue epidemic potential	PloS One	Virus Transmission Dynamics	Modelling	Dengue	Ae. aegypti
97	Velasquez-Castro	2018	Vector-borne disease risk indexes in spatially structured populations	PLoS Negl Trop Dis	Virus Transmission Dynamics	Modelling	Dengue	Ae. aegypti
98	Taber	2017	A decade of colonization: the spread of the Asian tiger mosquito in Pennsylvania and implications for disease risk	J Vector Ecol J Soc Vector Ecol	Virus Transmission Dynamics	Modelling	Dengue	Ae. albopictus
99	Carbajo	2015	Waiting for chikungunya fever in Argentina: spatio-temporal risk maps	Mem Inst Oswaldo Cruz	Virus Transmission Dynamics	Modelling	Chikungunya	Ae. aegypti
100	Manore	2014	Comparing dengue and chikungunya emergence and endemic transmission in A. aegypti and A. albopictus	J Theor Biol	Virus Transmission Dynamics	Modelling	Multiple	Ae. aegypti and Ae. albopictus
101	Quiner	2014	Increased replicative fitness of a dengue virus 2 clade in native mosquitoes: potential contribution to a clade replacement event in Nicaragua	J Virol	Virus Transmission Dynamics	Laboratory	Dengue	Ae. aegypti
102	Quintero-Gil	2014	Differential replication of dengue virus serotypes 2 and 3 in coinfections of C6/36 cells and Aedes aegypti mosquitoes	J Infect Dev Ctries	Virus Transmission Dynamics	Laboratory	Dengue	Ae. aegypti
103	Serrato-Salas	2018	Aedes aegypti antiviral adaptive response against DENV-2	Dev Comp Immunol	Virus Transmission Dynamics	Laboratory	Dengue	Ae. aegypti
104	Vazeille	2016	Competitive advantage of a dengue 4 virus when co-infecting the mosquito Aedes aegypti with a dengue 1 virus	BMC Infect Dis	Virus Transmission Dynamics	Laboratory	Dengue	Ae. aegypti
105	Cromwell	2017	The relationship between entomological indicators of Aedes aegypti abundance and dengue virus infection	PLoS Negl Trop Dis	Virus Transmission Dynamics	Modelling	Dengue	Ae. aegypti
106	Lana	2017	The introduction of dengue follows transportation infrastructure changes in the state of Acre, Brazil: A network-based analysis	PLoS Negl Trop Dis	Virus Transmission Dynamics	Modelling	Dengue	Ae. aegypti
107	Eisen	2014	Temporal correlations between mosquito-based dengue virus surveillance measures or indoor mosquito abundance and dengue case numbers in Merida City, Mexico	J Med Entomol	Virus Transmission Dynamics	Modelling	Dengue	Ae. aegypti
108	Liebman	2014	Determinants of heterogeneous blood feeding patterns by Aedes aegypti in Iquitos, Peru	PLoS Negl Trop Dis	Virus Transmission Dynamics	Field	Dengue	Ae. aegypti
109	Oliveira	2018	Entomological and epidemiological aspects of dengue epidemics in Fortaleza, Ceara, Brazil, 2001-2012	Epidemiol E Serv Saude Rev Sist Unico Saude Bras	Virus Transmission Dynamics	Field	Dengue	Ae. aegypti
110	Monaghan	2016	On the Seasonal Occurrence and Abundance of the Zika Virus Vector Mosquito Aedes Aegypti in the Contiguous United States	PLoS Curr	Virus Transmission Dynamics	Modelling	Multiple	Ae. aegypti
111	Lo	2018	Modeling the spread of the Zika virus using topological data analysis	PloS One	Virus Transmission Dynamics	Modelling	Multiple	Ae. aegypti
112	da Cruz Ferreira	2017	Meteorological variables and mosquito monitoring are good predictors for infestation trends of Aedes aegypti, the vector of dengue, chikungunya and Zika	Parasit Vectors	Virus Transmission Dynamics	Field and Modelling	Dengue	Ae. aegypti
113	Stewart-Ibarra	2013	Climate and non-climate drivers of dengue epidemics in southern coastal ecuador	Am J Trop Med Hyg	Virus Transmission Dynamics	Field and Modelling	Dengue	Ae. aegypti
114	da Rocha	2015	Dengue outbreaks in Divinopolis, south-eastern Brazil and the geographic and climatic distribution of Aedes albopictus and Aedes aegypti in 2011-2012	Trop Med Int Health TM IH	Virus Transmission Dynamics	Field	Dengue	Ae. aegypti and Ae. albopictus
